# Supplementary material for: Unravelling the Supramolecular Driving Forces in the Formation of CO2-Responsive Pseudopeptidic Low-Molecular-Weight Hydrogelators
Source: Gels. 2022 Jun 20;8(6):390. doi: 10.3390/gels8060390 (PMC9222431; doi:10.3390/gels8060390)
Supplement: Supplementary file 1 [file gels-08-00390-s001.zip]

Archive with 1 entries (1 files):
- gels-1777697-supplementary.pdf
